# Supplementary material for: Hot Melt Extrusion for Improving the Physicochemical Properties of Polydatin Derived from Polygoni cuspidati Extract; A Solution Recommended for Buccal Applications
Source: Pharmaceuticals (Basel). 2023 Aug 30;16(9):1226. doi: 10.3390/ph16091226 (PMC10535885; doi:10.3390/ph16091226)
Supplement: Supplementary file 1 [file pharmaceuticals-16-01226-s001.zip]

Archive with 1 entries (1 files):
- pharmaceuticals-2568213-supplementary.pdf
